# Supplementary material for: Aggregate Consumer Exposure and Risk Assessment in the EU—A Case Study
Source: Toxics. 2026 Feb 11;14(2):165. doi: 10.3390/toxics14020165 (PMC12945028; doi:10.3390/toxics14020165)
Supplement: Supplementary file 1 [file toxics-14-00165-s001.zip]

Archive with 1 entries (1 files):
- toxics-4088968-supplementary.pdf
